# Supplementary material for: Implication of Stm1 in the protection of eIF5A, eEF2 and tRNA through dormant ribosomes
Source: Front Mol Biosci. 2024 Apr 18;11:1395220. doi: 10.3389/fmolb.2024.1395220 (PMC11063288; doi:10.3389/fmolb.2024.1395220)
Supplement: Supplementary file 1 [file DataSheet1.zip]

Archive with 14 entries (14 files):
- Figure S1_new.pdf
- Figure S10_new.pdf
- Figure S11_new.pdf
- Figure S12_new.pdf
- Figure S2_new.pdf
- Figure S3.pdf
- Figure S4_new.pdf
- Figure S5_new.pdf
- Figure S6_new.pdf
- Figure S7_new.pdf
- Figure S8_new.pdf
- Figure S9_new.pdf
- Table S1_new.pdf
- Table S2.pdf
